# Supplementary material for: Metal–Organic-Framework-Derived Nitrogen-Doped Carbon-Matrix-Encapsulating Co0.5Ni0.5 Alloy as a Bifunctional Oxygen Electrocatalyst for Zinc–Air Batteries
Source: Materials (Basel). 2024 May 29;17(11):2629. doi: 10.3390/ma17112629 (PMC11173693; doi:10.3390/ma17112629)
Supplement: Supplementary file 1 [file materials-17-02629-s001.zip]

Archive with 1 entries (1 files):
- materials-2968329-supplementary.pdf
